# Supplementary material for: An ancestry informative marker set for determining continental origin: validation and extension using human genome diversity panels
Source: BMC Genet. 2009 Jul 24;10:39. doi: 10.1186/1471-2156-10-39 (PMC2728728; doi:10.1186/1471-2156-10-39)
Supplement: Additional file 1 — SNP Ancestry Informative Markers. List of SNPs including sequence context and chromosomal locations. [file 1471-2156-10-39-S1.xls]

## Sheet: Sheet2
Table S1.SNP Ancestry Informative Markers
NCBI	SNP_Assay	Strand	VIC	FAM	Context	Chr	Assembly	Sequence
rs10108270	C__30263561_10	Forward	A	C	ACAATTCTATTAAAGCCAATCCTGA[A/C]GCTAAGTCCTCACCTGAAAGAAGCG	8	36	4178201
rs10236187	C____328256_10	Forward	A	C	GAACGGCAGACAAAGCCTCACATTA[A/C]GCATCTCTTTAGTAAAGCATCCAGA	7	36	139093846
rs1040045	C___8767011_10	Forward	A	G	TCTTGGGGGTCCTGCTCCATGCTGC[A/G]TTACCCCAATCCCCATCCTAAATTA	6	36	4692158
rs1040404	C___2985471_10	Reverse	A	G	GCTGAGCATTTTGTAGTGAAATTAG[A/G]TGTGGTAGAAAATAGTATCACAATT	1	36	166426514
rs10496971	C__30021395_20	Forward	G	T	ATGTCACCTTTAGGCAGAGGCATTT[G/T]TATTATTGTTAGTGGAGCTGCTGAG	2	36	145486413
rs10510228	C___9471400_10	Forward	A	G	TTACAAAACATTTTTGCATTAGCTT[A/G]AGAAGGATAAACCAATTCCATGCTG	3	36	2183832
rs10512572	C__30205773_20	Forward	A	G	TCAGCCAGGTGTTGAAATTCTTTCC[A/G]TCGCCCAACACAGAGCCGAATGCAA	17	36	67023694
rs10513300	C__30087237_20	Reverse	C	T	CCCTATCTTATTATCATATGAGTTC[C/T]GTACAATATTTCACTCCATGGTATG	9	36	119170027
rs10839880	C__26880884_10	Forward	C	T	ACTGCAGTGGTGACTTCACGTAGAT[C/T]CAAAACTGCCATTGCTAGTCATGGT	11	36	7806892
rs11227699	C__27162924_10	Forward	A	G	TCTCTCATACCATCCAACGTCTCTT[A/G]TGTACTTTATACAGAAAACAGGCCG	11	36	66655068
rs11652805	C__31084340_10	Reverse	C	T	GTGCATCCTCTTTCTCTCTCCCAGC[C/T]GTGTGAGGACACAACATGAAGTTGG	17	36	60417613
rs12130799	C__32221116_10	Forward	A	G	ATTCTCTATTGTATCTCCAATGTCT[A/G]TTCGATACCTAAATCACTTGTACAA	1	36	55435960
rs12439433	C___1447138_10	Reverse	A	G	CATAGAAAAGAAACTTAAAGTTTGT[A/G]TATTATAGAAGATCATTAGGAAATG	15	36	34007327
rs12544346	C___8237454_10	Forward	A	G	ATGTCCGTTCTTCAGCATCAGTAAG[A/G]CACTATTCATGTCTCTATTGGATTA	8	36	86611868
rs12629908	C___1508579_10	Reverse	A	G	CAGGAGCTTAGGAGAAATAAAATCT[A/G]AATTTCTTTTCAGGAGATGTAAGAG	3	36	122005406
rs12657828	C___3164411_10	Reverse	A	G	GTTAATGTTTGTTGAATGAATGACC[A/G]AAAGAGTAATTCAAGGAAGTGATAA	5	36	79121482
rs1296819	C___2618285_20	Forward	A	C	AGGTTGGCAGCCACAGCAATAGACT[A/C]CCACTAGAAGTCTAGAAGATGCCCA	22	36	16456546
rs1325502	C___9030949_10	Forward	A	G	CAAACATTCAAACATTTCCACTCCC[A/G]AAACATGCAGCAACGCCAGAATGTT	1	36	42132857
rs13400937	C__32187474_20	Forward	G	T	TGAACACATTTCAGGAAGTTGAATT[G/T]TATCTTGGAAAAAAACAGATTTGGA	2	36	79718431
rs1369093	C___7511789_10	Reverse	C	T	AAAAACCCATTTTGGACTAGATAAA[C/T]CAATTAGAGACCATCCAGTCACCAA	4	36	73464055
rs1407434	C___7550746_10	Forward	A	G	ACTCAGTTGGGCCCTCAGTCCCTCT[A/G]GACACTCAAACTTTACCCTTTGCTT	1	36	184415655
rs1471939	C___8793707_20	Reverse	C	T	ACTCCAGAACAAGTGAAATACAGCA[C/T]ACTATATCTATAGCTGTTTAAGATG	8	36	28997224
rs1513181	C___1519732_10	Reverse	A	G	GTGAGACAGTTGGACAAGATGATTC[A/G]GGGAATTTTTCAAGCTCAACCAAAC	3	36	190057690
rs1760921	C___8833162_10	Reverse	C	T	TCAGTATCTCCAAGTCAGGTCAGGT[C/T]AGGTATGGGACGGATGTGGCAGTGG	14	36	19887971
rs1837606	C___2910912_10	Reverse	C	T	CAAACTGTGAACAGCATAGGAGACA[C/T]ATCTGGAATCCCCTGCCCCAAGACT	11	36	15794713
rs1871428	C___1903207_10	Reverse	A	G	GAGAGGATTGCTAAACATATTTACC[A/G]AAGTGCTGTGGAATTGAAGGCATTT	6	36	168408609
rs1950993	C___2789623_10	Forward	G	T	TGTGCTTCACCATATGTTCTCATAG[G/T]TAATTTCACTTTGCATAGTATGTGT	14	36	57308440
rs200354	C___2968151_20	Forward	G	T	ATGCACCATGGCCATTTGGAACTGG[G/T]TAGTGAGAGGCTGCCCTGTCCATTG	14	36	98445074
rs2030763	C____443622_10	Reverse	A	G	GATGGCTTAACTCTATAGAAAGGAA[A/G]AGAAGCTCAGCTTATTCATATGCAA	3	36	181447421
rs2073821	C__16163355_10	Forward	C	T	GGACCCTTATAGTAGTAAACAGGCT[C/T]CCCAGAGCCTGGTGGCCTTTCTGGG	9	36	134922943
rs2125345	C__15885530_10	Reverse	C	T	GTGTATGGTTTCTTTGTGGGATTCT[C/T]TGTTGTTGGCTGAAATCATTTAAGC	17	36	71293786
rs214678	C___2403618_10	Reverse	C	T	ATTAGAGAATCAAGGCCTCCTGGAG[C/T]ATTCTGTTTGTGTTACTGATTGGTT	12	36	45963217
rs2306040	C___3069822_20	Reverse	C	T	ACGCCAAGATCAGTGATTTCGGACT[C/T]TCCAAAGCACTGCGTGCTGATGAAA	9	36	92681020
rs2330442	C__11837185_10	Forward	A	G	CTTCCAGATCCCCATTAAAATGACC[A/G]ATAGGTATAAAAATAAGAGAAAAAA	7	36	42346596
rs2357442	C__16209136_20	Reverse	A	C	GGTTAAGCAAAAAAAGAACAATTAA[A/C]TCACAGTTCAGAGACCTCCAGGAGT	14	36	51677717
rs2397060	C__16226232_10	Reverse	C	T	AAAACATGTTTAGGGTTTGAAGAAT[C/T]GCCAAGTACTTCATAAATATGGCTT	6	36	51719429
rs2416791	C__16234767_10	Forward	A	G	ATAGCATCTACCATCAGCCCAATTC[A/G]AAAGACCATTTATTTAATCAGCAAC	12	36	11592755
rs2504853	C__16252570_10	Reverse	C	T	CCTGAAGGTGATGGAAGCCTTGCAT[C/T]TGTGTCTTGGTGCCATGGGGAGCCT	6	36	12643097
rs260690	C____790944_10	Forward	A	C	TAAGCAAAAATGATCACGCACTACA[A/C]ACTGTTAAACTGTTCATAGCAACTA	2	36	108946170
rs2627037	C__15900715_10	Forward	A	G	TCCTTTTCGGAATCAAATTTAGTTG[A/G]GTAAACTGGAGATTCAGACAAAAGT	2	36	179314783
rs2702414	C__27311585_10	Reverse	A	G	AGAATGACTGATATCAGGAAACCTT[A/G]GTACTAGGAATGTAAAAGAACTTAT	4	36	179636517
rs2946788	C____302128_10	Reverse	G	T	TGAAAAGCTTTAGAAGAAAAAAGCT[G/T]TGTGGCTATTGAGTTTGGCCAGAGT	11	36	23967106
rs2986742	C__16188366_10	Forward	C	T	ATGGAGATACAGCTGGTGAGGACCC[C/T]GTACCCACCCACAGGCCTGGCACTA	1	36	6472963
rs3118378	C___7770343_10	Reverse	A	G	CCAAGTAATGATAGAAGTATAGCAA[A/G]CTGGGATGGACGTGGAGTATGTGTG	1	36	68622275
rs316598	C___2949512_10	Reverse	C	T	GCTATGCTTCTGGAAGCAACTAGCT[C/T]AGCCTTGTGTGTGGGTTGTGCTGTC	5	36	2417626
rs316873	C____722586_10	Reverse	C	T	TTCTTGTGCCCCCAATCAAAACATT[C/T]CAAACCCTAGGGAAGCATCAGGACA	1	36	240409127
rs32314	C___2270718_10	Reverse	C	T	AGCCTCATGAGTTATCTCAGTGTCC[C/T]TGTTTGCTTGGACATGCAAAAGGTT	7	36	32145649
rs3737576	C__27471358_10	Reverse	C	T	CATAGTGAGGGGTTAGACCTGCATT[C/T]ATTTCAGTCTTTCACAATCTTTGAC	1	36	101482151
rs3745099	C__27472381_10	Reverse	A	G	AGGGGTTTGCAGAGGCACAGTGAAA[A/G]AAGGTGCCGAGAAAATAGCAGGGGA	19	36	57593717
rs3784230	C___2770233_10	Forward	A	G	AGGGGAGAGGACGCAGGCATTACCC[A/G]CAACCTCCAGCACGGACACACAGGG	14	36	104750100
rs385194	C___1121830_10	Reverse	A	G	CAATCCCCAAACAGAAGAGTTTTTA[A/G]ATACTCCTCTAGTCAGGCAAATTGT	4	36	85528102
rs3907047	C___8948366_10	Forward	C	T	CCCAGTTGTCAGCTCTCTGATCTCC[C/T]GCAATCTGGGACTGGTTCCTGAACT	20	36	53434321
rs3943253	C__11860358_10	Reverse	A	G	GAAAGAGCCGGCTCACTTAAGAAAT[A/G]CCAAGTGGTATTACGATGTCACTCC	8	36	13403871
rs4463276	C____493379_10	Forward	A	G	GATGTCTCATGTACCCCGTAAATAT[A/G]TATACACTTACTGTGTACCCACAAA	6	36	145097024
rs4666200	C__27891561_10	Forward	A	G	AGTCACAATTGGCAAGCACACCTAC[A/G]GCCAATAGCTCTGAAGTTTCAGTGC	2	36	29391915
rs4670767	C__27978607_10	Forward	G	T	TGGATTCTGTTCTCTTGATGTATTT[G/T]TCTATCTTCACGTCAATACTGCAAT	2	36	37794900
rs4717865	C__11448835_10	Reverse	A	G	GGCAAATTGACCTGCTTGTGCTCAT[A/G]GAGGCTGGGTAGCAGCAGCAGGGTC	7	36	73092135
rs4746136	C__27913671_10	Forward	A	G	CACATACCTGCAAGCACGGGTATCT[A/G]TACACAAATAAGTTTATCTGTCCAA	10	36	74971000
rs4781011	C__11293224_10	Forward	G	T	GGACATAGATAGTTTTCAGATTCCT[G/T]CAATCCTTCTGACATCAAGGACAAA	16	36	10882812
rs4821004	C___2465604_1_	Forward	C	T	CGGGATGCGGGGGAGGGAGCAAGCC[C/T]AGTAACAAATAAAGCAAATATCATC	22	36	30696359
rs4908343	C___2494120_10	Reverse	A	G	AAGCTTAACCCCTGGGCTATGACAA[A/G]GAGTTGTGACTCCCTCCATTTCTGT	1	36	27804285
rs4918842	C___3001048_10	Reverse	C	T	CAGAAATGCTGTGGATATTGACTTA[C/T]CGGACCAAGTTTGGGATGGGCAAGT	10	36	115306802
rs4984913	C__27950884_10	Forward	A	G	CCATCCCTCTCAGGAAGTGGGCACA[A/G]ACTCTCGCCCGACACCACGAAAGTT	16	36	680467
rs5768007	C__29548230_10	Reverse	C	T	TTTTTATAAGAGAACAGGGAATACT[C/T]AAACACACAGAGGAGAAGACCACGT	22	36	46586536
rs6422347	C__29040411_10	Forward	C	T	TTCACGGAGCTGGTGACATTTTAAC[C/T]GAGGCACGAAGGATGCGCCTGGCCT	5	36	177795689
rs6451722	C___2938090_10	Forward	A	G	GCAGCTATTGCCATTTTTTTCTCAT[A/G]CACAAAATCCTGTATCCTGAGAATG	5	36	43747135
rs6464211	C___2662380_10	Reverse	C	T	CTTGAGCAGGTAGTTGAGTGGATGC[C/T]TGAATGACATTTGCACTGGGGCCAG	7	36	151504786
rs647325	C____778913_10	Reverse	A	G	GCTGTAGAAGATGATGCCACTGGAG[A/G]AAAGGAGCCAGTTCTGCGGGGGGTC	1	36	18043473
rs6548616	C__29071253_10	Reverse	C	T	CTTAACATAGTGTTATCATTTTGAT[C/T]CAGCTAAGAGAATTCCACTCCTAAG	3	36	79482265
rs705308	C___2637064_10	Reverse	A	C	TAACCTGGAAGATGTTGGTGTAGAG[A/C]GAGGACAGAACCAAGGGAGCCATTC	7	36	97533299
rs7238445	C__28994653_10	Forward	A	G	ACATGTCATTGTGCAGAGATCAACT[A/G]AAGTAAATGGCATAGTGAATGATAT	18	36	48035542
rs731257	C_____14517_10	Forward	A	G	AAGTTGCAATATGGCAAAACCTGTA[A/G]GAGATACAATTTGTGATTCCACTGA	7	36	12635776
rs734873	C____788020_10	Forward	A	G	AATGTGCCCTAGGGCAAGAGAGTAA[A/G]TTCACAGCATGAAGGTATCAATGGA	3	36	149233045
rs7421394	C__31183706_10	Reverse	A	G	TTGTTAAACCAAGAGGTTGGATAGC[A/G]TCTCAGAAATTATCCTGTCAAACCT	2	36	14673800
rs7554936	C__26139689_10	Reverse	C	T	AGTGAATGCCATCCGTATCACCTGT[C/T]GAAGGTTCACCTATGACTTTACTGT	1	36	149389113
rs7657799	C__29422763_10	Forward	G	T	GATGATCTACCTTGCAGGTATAATG[G/T]TTCAAGCATTTGAAAGAGAATCAAG	4	36	105594872
rs772262	C___8340116_10	Forward	A	G	TAAGACGGGTTTTTATCAGGACATA[A/G]CCCCCATTGTAAGGAGAGGAGTATC	12	36	54450001
rs7745461	C__29245583_10	Forward	A	G	CCTTTTTAATGGGACCTTTGGGTTC[A/G]TAAGAGGTAAATATTGATGACCTTG	6	36	22019595
rs7803075	C___2130393_10	Reverse	A	G	TGAACTGCGCTCCTGGATCTTTTAC[A/G]TAACTGTGGTTTTTCACAAGGTTCT	7	36	130392606
rs7844723	C___1552011_10	Reverse	C	T	AGTTCGTGGAAACTATTCATACCAA[C/T]ACTTTAGAAGTGGAGGACCAATAAG	8	36	122977684
rs798443	C___8914321_10	Forward	A	G	GTTAATAATTTCCACTAACAACGCA[A/G]AACTCAATTAGCATAATAAGCATTT	2	36	7885726
rs7997709	C__30127919_10	Reverse	C	T	CTCAACAAATAGTGCTAAAATAAAT[C/T]GCTAACCACTGAGGGAAACACAGTT	13	36	33745737
rs8035124	C____486094_10	Reverse	A	C	CATTTCCAGAAATAATGAGAGATCA[A/C]GGAACCACACTCAGAGAGAACTGTA	15	36	89906712
rs8113143	C___2882928_10	Reverse	A	C	CCCAACTCAGAGTGGCTCTATGATA[A/C]GGGGATGTGTTATCCAACACAGCAA	19	36	38344087
rs818386	C___1395556_10	Reverse	C	T	GAGATGTGTTGATTTAGAATAATTA[C/T]AGCCTCTTCGAGAAATGTTTGAGGG	16	36	63964209
rs870347	C___3052139_10	Reverse	A	C	GACATCCAGGTAGCTAAAATACTGT[A/C]AGTGAGGGACTTAGCAAGGGAGTCA	5	36	6898035
rs874299	C___9605053_10	Reverse	C	T	TCCTCCACTTCAGGCCCCTTGTCTG[C/T]ACTGAGAATAAATAAACATAGAGGG	18	36	73185272
rs9319336	C__27328815_10	Forward	C	T	TAATGCACCCTCTCCCTGCTTCTAT[C/T]TTCTGTGCCCATTGCAGCATCAGAC	13	36	26522356
rs948028	C___8799834_10	Reverse	A	C	GCTGACTCATAGGTAGAGGGGATAA[A/C]CTGGGCTCTGAGTTAGAAAAAATTG	11	36	120149657
rs9522149	C__30502208_20	Reverse	C	T	AACACCGGGAGGTCCTTGCAGCTCC[C/T]AGGAAGCAGTTTGCTGATAACTCAG	13	36	110625168
rs9530435	C__27192660_10	Reverse	C	T	TCACAAATTGTATTAAATCAAAAAA[C/T]CTTCGCTGAGTGCTTACCATGTGCC	13	36	74891888
rs9809104	C__30049893_10	Reverse	C	T	ACAGGACAGGACAGTTATTCAGGAA[C/T]AGCTTGGGGACAATGCCCCTCCCTA	3	36	39121433
rs9845457	C___1478361_10	Reverse	A	G	GCGGCGACGGCAAGGACGACGGTCG[A/G]GCAGCGGCTTCCCGGATCTAGTGCA	3	36	137397166
